# Supplementary material for: Red Beetroot’s NMR-Based Metabolomics: Phytochemical Profile Related to Development Time and Production Year
Source: Foods. 2021 Aug 15;10(8):1887. doi: 10.3390/foods10081887 (PMC8393249; doi:10.3390/foods10081887)
Supplement: Supplementary file 1 [file foods-10-01887-s001.zip]

Archive with 1 entries (1 files):
- foods-1308059-supplementary.pdf
